# Supplementary material for: Two novel species of Papiliotrema (Rhynchogastremataceae, Tremellales) isolated from flowers in northern Thailand
Source: MycoKeys. 2026 Jul 22;137:199–222. doi: 10.3897/mycokeys.137.199289 (PMC13420870; doi:10.3897/mycokeys.137.199289)
Supplement: XML Treatment for Papiliotrema anthoicola [file mycokeys.137.199289-treatment1.xml]

<!DOCTYPE tp:taxon-treatment
  PUBLIC "-//TaxonX//DTD Taxonomic Treatment Publishing DTD v0 20100105//EN" "tax-treatment-NSO.dtd">
<tp:taxon-treatment xmlns:tp="http://www.plazi.org/taxpub"><tp:treatment-meta><kwd-group><label>Taxon classification</label><kwd>
                <named-content content-type="kingdom">Fungi</named-content>
              </kwd><kwd>
                <named-content content-type="order">Tremellales</named-content>
              </kwd><kwd>
                <named-content content-type="family">Rhynchogastremaceae</named-content>
              </kwd></kwd-group><mixed-citation publication-type="journal"><person-group><name><surname>Kathongthung</surname><given-names>Chirayut</given-names></name><name><surname>Kodchasee</surname><given-names>Pratthana</given-names></name><name><surname>Singsalood</surname><given-names>Saowaluck</given-names></name><name><surname>Senwanna</surname><given-names>Chanokned</given-names></name><name><surname>Khunnamwong</surname><given-names>Pannida</given-names></name><name><surname>Kumla</surname><given-names>Jaturong</given-names></name><name><surname>Suwannarach</surname><given-names>Nakarin</given-names></name></person-group><article-title>Two novel species of <italic><tp:taxon-name><tp:taxon-name-part taxon-name-part-type="genus" reg="Papiliotrema">Papiliotrema</tp:taxon-name-part></tp:taxon-name></italic> (<italic><tp:taxon-name><tp:taxon-name-part taxon-name-part-type="family" reg="Rhynchogastremataceae">Rhynchogastremataceae</tp:taxon-name-part></tp:taxon-name></italic>, <italic><tp:taxon-name><tp:taxon-name-part taxon-name-part-type="order" reg="Tremellales">Tremellales</tp:taxon-name-part></tp:taxon-name></italic>) isolated from flowers in northern Thailand</article-title><source>MycoKeys</source><day>22</day><month>07</month><year>2026</year><volume>137</volume><fpage>199</fpage><lpage>222</lpage><pub-id pub-id-type="doi">10.3897/mycokeys.137.199289</pub-id></mixed-citation></tp:treatment-meta><tp:nomenclature><tp:taxon-name><object-id xmlns:xlink="http://www.w3.org/1999/xlink" content-type="arpha" xlink:type="simple">13AB04C5-D1D9-5781-A4CA-F3986118CB47</object-id>
                    		<tp:taxon-name-part taxon-name-part-type="genus" reg="Papiliotrema">Papiliotrema</tp:taxon-name-part> <tp:taxon-name-part taxon-name-part-type="species" reg="anthoicola">anthoicola</tp:taxon-name-part>
                    	
                    		<object-id xmlns:xlink="http://www.w3.org/1999/xlink" content-type="mycobank" xlink:type="simple">862791</object-id>
                    	</tp:taxon-name><tp:taxon-authority>Kathongthung, Kodchasee, Senwanna, J. Kumla &amp; N. Suwannar.</tp:taxon-authority><tp:taxon-status xmlns:xlink="http://www.w3.org/1999/xlink" xlink:type="simple">sp. nov.</tp:taxon-status><xref ref-type="fig" rid="F2">Fig. 2</xref></tp:nomenclature><tp:treatment-sec sec-type="Etymology"><title>Etymology.</title><p>The specific epithet “anthoicola” named for inhabiting flowers, the substrate from which type of strain was first isolated.</p><fig id="F2" position="float" orientation="portrait"><object-id xmlns:xlink="http://www.w3.org/1999/xlink" content-type="doi" xlink:type="simple">10.3897/mycokeys.137.199289.figure2</object-id><object-id xmlns:xlink="http://www.w3.org/1999/xlink" content-type="arpha" xlink:type="simple">BBB87CCA-60D6-5BA1-8E46-3B50AEE497F2</object-id><label>Figure 2.</label><caption><p>Morphology of <italic><tp:taxon-name><tp:taxon-name-part taxon-name-part-type="genus" reg="Papiliotrema">Papiliotrema</tp:taxon-name-part> <tp:taxon-name-part taxon-name-part-type="species" reg="anthoicola">anthoicola</tp:taxon-name-part></tp:taxon-name></italic> (SDBR-CMU883, ex-type). <bold>A</bold>. Culture; <bold>B</bold>. Single colony; <bold>C</bold>. Cells and budding cells; <bold>D</bold>. Capsules, negatively stained with India ink and indicated by an arrowhead, on <abbrev xmlns:xlink="http://www.w3.org/1999/xlink" xlink:title="yeast extract-malt extract agar" xlink:type="simple">YMA</abbrev> after incubation at 25 °C for 5 days; <bold>E, F</bold>. Cells and elongated cells, indicated by arrowheads; <bold>G</bold>. Chain of cells, indicated by an arrowhead, in Dalmau plate cultures on <abbrev xmlns:xlink="http://www.w3.org/1999/xlink" xlink:title="potato dextrose agar" xlink:type="simple">PDA</abbrev> after incubation at 25 °C for 2 weeks. Scale bars: 10 mm (<bold>A</bold>); 1 mm (<bold>B</bold>); 10 μm (<bold>C–G</bold>).</p></caption><graphic xmlns:xlink="http://www.w3.org/1999/xlink" xlink:href="mycokeys-137-199-g002.jpg" id="oo_1723026.jpg" position="float" orientation="portrait" xlink:type="simple"><uri content-type="original_file" xlink:type="simple">https://binary.pensoft.net/fig/1723026</uri></graphic></fig></tp:treatment-sec><tp:treatment-sec sec-type="Holotype"><title>Holotype.</title><p>Thailand • Chiang Mai Province, Phrao District, Nam Phrae, in the ylang-ylang flower (<italic><tp:taxon-name><tp:taxon-name-part taxon-name-part-type="genus" reg="Cananga">Cananga</tp:taxon-name-part> <tp:taxon-name-part taxon-name-part-type="species" reg="odorata">odorata</tp:taxon-name-part></tp:taxon-name></italic>), August 2024, C. Kathongthung, P. Kodchasee, C. Senwanna, J. Kumla, and N. Suwannarach, CMUB40150, holotype (preserved in metabolically inactive state). Ex-type living culture SDBR-CMU883 = GMBCC2525 = <named-content xmlns:xlink="http://www.w3.org/1999/xlink" content-type="dwc:institutional_code" xlink:title="Thailand Bioresource Research Center" xlink:href="https://scientific-collections.gbif.org/institution/a47046da-867a-4a59-a0c2-5747223ffdc8" xlink:type="simple">TBRC</named-content> 21859. GenBank accession numbers: <ext-link xmlns:xlink="http://www.w3.org/1999/xlink" xlink:href="PZ298074" ext-link-type="gen" xlink:type="simple">PZ298074</ext-link> (<abbrev xmlns:xlink="http://www.w3.org/1999/xlink" xlink:title="internal transcribed spacer" xlink:type="simple">ITS</abbrev>), <ext-link xmlns:xlink="http://www.w3.org/1999/xlink" xlink:href="PZ298093" ext-link-type="gen" xlink:type="simple">PZ298093</ext-link> (<abbrev xmlns:xlink="http://www.w3.org/1999/xlink" xlink:title="the D1/D2 domains of the nuclear ribosomal large subunit" xlink:type="simple">D1/D2</abbrev>), <ext-link xmlns:xlink="http://www.w3.org/1999/xlink" xlink:href="PZ309733" ext-link-type="gen" xlink:type="simple">PZ309733</ext-link> (<italic><abbrev xmlns:xlink="http://www.w3.org/1999/xlink" xlink:title="the largest subunit of RNA polymerase II" xlink:type="simple">rpb1</abbrev></italic>), <ext-link xmlns:xlink="http://www.w3.org/1999/xlink" xlink:href="PZ309739" ext-link-type="gen" xlink:type="simple">PZ309739</ext-link> (<italic><abbrev xmlns:xlink="http://www.w3.org/1999/xlink" xlink:title="the second-largest subunit of RNA polymerase II" xlink:type="simple">rpb2</abbrev></italic>), <ext-link xmlns:xlink="http://www.w3.org/1999/xlink" xlink:href="PZ309745" ext-link-type="gen" xlink:type="simple">PZ309745</ext-link> (<italic><abbrev xmlns:xlink="http://www.w3.org/1999/xlink" xlink:title="translation elongation factor 1-alpha" xlink:type="simple">tef1-α</abbrev></italic>).</p></tp:treatment-sec><tp:treatment-sec sec-type="Description"><title>Description.</title><p>The culture on <abbrev xmlns:xlink="http://www.w3.org/1999/xlink" xlink:title="yeast extract-malt extract agar" xlink:type="simple">YMA</abbrev> after 5 days at 25 °C, colonies are circular form (2.0–3.0 mm in diameter), yellowish white, smooth surface, glistening appearance, convex elevation, and entire margin. The cells are ovoid and ellipsoidal (2.63–5.78 × 4.48–7.79 μm, <italic>n</italic> = 50), occur singly or in pairs. Budding is polar. Extracellular capsule is produced (0.47–1.63 μm in thickness, <italic>n</italic> = 50). Ballistoconidia are not produced. In Dalmau plates after 2 weeks on <abbrev xmlns:xlink="http://www.w3.org/1999/xlink" xlink:title="potato dextrose agar" xlink:type="simple">PDA</abbrev> and cornmeal agar at 25 °C, elongated cells and chains of cells are presence on <abbrev xmlns:xlink="http://www.w3.org/1999/xlink" xlink:title="potato dextrose agar" xlink:type="simple">PDA</abbrev>, but neither pseudohyphae nor true hyphae are formed. Basidiospores are not obtained for individual strains on <abbrev xmlns:xlink="http://www.w3.org/1999/xlink" xlink:title="yeast extract-malt extract agar" xlink:type="simple">YMA</abbrev>, YPDA, <abbrev xmlns:xlink="http://www.w3.org/1999/xlink" xlink:title="cornmeal agar" xlink:type="simple">CMA</abbrev>, 5% MEA, <abbrev xmlns:xlink="http://www.w3.org/1999/xlink" xlink:title="potato dextrose agar" xlink:type="simple">PDA</abbrev>, Fowell’s acetate agar, and Gorodkowa agar after incubation at 25 °C for 1 month.</p><p>Fermentation of glucose is negative. <italic>D</italic>-glucose, <italic>D</italic>-galactose, <italic>N</italic>-acetylglucosamine, <italic>D</italic>-ribose (weak), <italic>D</italic>-xylose (weak), <italic>L</italic>-arabinose, <italic>L</italic>-rhamnose, sucrose, maltose, α,α-trehalose, methyl-α-<italic>D</italic>-glucoside (weak), cellobiose, salicin (weak), melibiose, lactose, raffinose, melezitose, glycerol (weak), erythritol, <italic>D</italic>-mannitol, <italic>myo</italic>-inositol, <italic>D</italic>-glucono-1,5-lactone, <italic>D</italic>-gluconate, <italic>D</italic>-galacturonic acid, succinate, and xylitol (weak) are assimilated as carbon sources, whereas <italic>L</italic>-sorbose, <italic>D</italic>-arabinose, inulin, soluble starch, ribitol, <italic>D</italic>-glucitol, galactitol, <italic>D</italic>-glucuronate, <italic>DL</italic>-lactate, citrate, methanol, and ethanol are not assimilated. Ammonium sulfate, ethylamine hydrochloride, and <italic>L</italic>-lysine are assimilated as sole nitrogen sources, whereas potassium nitrate, sodium nitrite, and cadaverine are not assimilated. Growth occurs on media containing 50% glucose (weak) or 60% glucose (weak) and on medium containing 10% <abbrev xmlns:xlink="http://www.w3.org/1999/xlink" xlink:title="sodium chloride" xlink:type="simple">NaCl</abbrev> supplemented with 5% glucose. No growth occurs on vitamin-free medium or on media containing 16% <abbrev xmlns:xlink="http://www.w3.org/1999/xlink" xlink:title="sodium chloride" xlink:type="simple">NaCl</abbrev> supplemented with 5% glucose, 0.01% cycloheximide, or 0.1% cycloheximide. Acid formation is positive. Growth occurs at 10 °C, 15 °C, 25 °C, 30 °C, and 37 °C but not at 45 °C.</p></tp:treatment-sec><tp:treatment-sec sec-type="Additional strains examined"><title>Additional strains examined.</title><p>Thailand • Chiang Mai Province, Mueang District, Chang Phueak, in the frangipani flower (<italic><tp:taxon-name><tp:taxon-name-part taxon-name-part-type="genus" reg="Plumeria">Plumeria</tp:taxon-name-part> <tp:taxon-name-part taxon-name-part-type="species" reg="obtusa">obtusa</tp:taxon-name-part></tp:taxon-name></italic>), August 2024, C. Kathongthung, P. Kodchasee, C. Senwanna, J. Kumla, and N. Suwannarach, living culture SDBR-CMU893, • <italic>ibid</italic>., in the golden trumpet flower (<italic><tp:taxon-name><tp:taxon-name-part taxon-name-part-type="genus" reg="Allamanda">Allamanda</tp:taxon-name-part> <tp:taxon-name-part taxon-name-part-type="species" reg="cathartica">cathartica</tp:taxon-name-part></tp:taxon-name></italic>), July 2024, C. Kathongthung, P. Kodchasee, C. Senwanna, J. Kumla, and N. Suwannarach, living culture SDBR-CMU895; Phrao District, Nam Phrae, in the ylang-ylang flower (<italic><tp:taxon-name><tp:taxon-name-part taxon-name-part-type="genus" reg="Cananga">Cananga</tp:taxon-name-part> <tp:taxon-name-part taxon-name-part-type="species" reg="odorata">odorata</tp:taxon-name-part></tp:taxon-name></italic>), August 2024, C. Kathongthung, P. Kodchasee, C. Senwanna, J. Kumla, and N. Suwannarach, living culture SDBR-CMU894. GenBank accession numbers SDBR-CMU893: <ext-link xmlns:xlink="http://www.w3.org/1999/xlink" xlink:href="PZ298075" ext-link-type="gen" xlink:type="simple">PZ298075</ext-link> (<abbrev xmlns:xlink="http://www.w3.org/1999/xlink" xlink:title="internal transcribed spacer" xlink:type="simple">ITS</abbrev>), <ext-link xmlns:xlink="http://www.w3.org/1999/xlink" xlink:href="PZ298094" ext-link-type="gen" xlink:type="simple">PZ298094</ext-link> (<abbrev xmlns:xlink="http://www.w3.org/1999/xlink" xlink:title="the D1/D2 domains of the nuclear ribosomal large subunit" xlink:type="simple">D1/D2</abbrev>), <ext-link xmlns:xlink="http://www.w3.org/1999/xlink" xlink:href="PZ309734" ext-link-type="gen" xlink:type="simple">PZ309734</ext-link> (<italic><abbrev xmlns:xlink="http://www.w3.org/1999/xlink" xlink:title="the largest subunit of RNA polymerase II" xlink:type="simple">rpb1</abbrev></italic>), <ext-link xmlns:xlink="http://www.w3.org/1999/xlink" xlink:href="PZ309740" ext-link-type="gen" xlink:type="simple">PZ309740</ext-link> (<italic><abbrev xmlns:xlink="http://www.w3.org/1999/xlink" xlink:title="the second-largest subunit of RNA polymerase II" xlink:type="simple">rpb2</abbrev></italic>), <ext-link xmlns:xlink="http://www.w3.org/1999/xlink" xlink:href="PZ309746" ext-link-type="gen" xlink:type="simple">PZ309746</ext-link> (<italic><abbrev xmlns:xlink="http://www.w3.org/1999/xlink" xlink:title="translation elongation factor 1-alpha" xlink:type="simple">tef1-α</abbrev></italic>); SDBR-CMU894: <ext-link xmlns:xlink="http://www.w3.org/1999/xlink" xlink:href="PZ298076" ext-link-type="gen" xlink:type="simple">PZ298076</ext-link> (<abbrev xmlns:xlink="http://www.w3.org/1999/xlink" xlink:title="internal transcribed spacer" xlink:type="simple">ITS</abbrev>), <ext-link xmlns:xlink="http://www.w3.org/1999/xlink" xlink:href="PZ298095" ext-link-type="gen" xlink:type="simple">PZ298095</ext-link> (<abbrev xmlns:xlink="http://www.w3.org/1999/xlink" xlink:title="the D1/D2 domains of the nuclear ribosomal large subunit" xlink:type="simple">D1/D2</abbrev>), <ext-link xmlns:xlink="http://www.w3.org/1999/xlink" xlink:href="PZ309735" ext-link-type="gen" xlink:type="simple">PZ309735</ext-link> (<italic><abbrev xmlns:xlink="http://www.w3.org/1999/xlink" xlink:title="the largest subunit of RNA polymerase II" xlink:type="simple">rpb1</abbrev></italic>), <ext-link xmlns:xlink="http://www.w3.org/1999/xlink" xlink:href="PZ309741" ext-link-type="gen" xlink:type="simple">PZ309741</ext-link> (<italic><abbrev xmlns:xlink="http://www.w3.org/1999/xlink" xlink:title="the second-largest subunit of RNA polymerase II" xlink:type="simple">rpb2</abbrev></italic>), <ext-link xmlns:xlink="http://www.w3.org/1999/xlink" xlink:href="PZ309747" ext-link-type="gen" xlink:type="simple">PZ309747</ext-link> (<italic><abbrev xmlns:xlink="http://www.w3.org/1999/xlink" xlink:title="translation elongation factor 1-alpha" xlink:type="simple">tef1-α</abbrev></italic>); SDBR-CMU895: <ext-link xmlns:xlink="http://www.w3.org/1999/xlink" xlink:href="PZ298077" ext-link-type="gen" xlink:type="simple">PZ298077</ext-link> (<abbrev xmlns:xlink="http://www.w3.org/1999/xlink" xlink:title="internal transcribed spacer" xlink:type="simple">ITS</abbrev>), <ext-link xmlns:xlink="http://www.w3.org/1999/xlink" xlink:href="PZ298096" ext-link-type="gen" xlink:type="simple">PZ298096</ext-link> (<abbrev xmlns:xlink="http://www.w3.org/1999/xlink" xlink:title="the D1/D2 domains of the nuclear ribosomal large subunit" xlink:type="simple">D1/D2</abbrev>), <ext-link xmlns:xlink="http://www.w3.org/1999/xlink" xlink:href="PZ309736" ext-link-type="gen" xlink:type="simple">PZ309736</ext-link> (<italic><abbrev xmlns:xlink="http://www.w3.org/1999/xlink" xlink:title="the largest subunit of RNA polymerase II" xlink:type="simple">rpb1</abbrev></italic>), <ext-link xmlns:xlink="http://www.w3.org/1999/xlink" xlink:href="PZ309742" ext-link-type="gen" xlink:type="simple">PZ309742</ext-link> (<italic><abbrev xmlns:xlink="http://www.w3.org/1999/xlink" xlink:title="the second-largest subunit of RNA polymerase II" xlink:type="simple">rpb2</abbrev></italic>), <ext-link xmlns:xlink="http://www.w3.org/1999/xlink" xlink:href="PZ309748" ext-link-type="gen" xlink:type="simple">PZ309748</ext-link> (<italic><abbrev xmlns:xlink="http://www.w3.org/1999/xlink" xlink:title="translation elongation factor 1-alpha" xlink:type="simple">tef1-α</abbrev></italic>).</p></tp:treatment-sec><tp:treatment-sec sec-type="Note"><title>Note.</title><p>In the phylogenetic tree, strains SDBR-CMU883, SDBR-CMU893, SDBR-CMU894, and SDBR-CMU895 of <italic><tp:taxon-name><tp:taxon-name-part taxon-name-part-type="genus" reg="Papiliotrema">P.</tp:taxon-name-part> <tp:taxon-name-part taxon-name-part-type="species" reg="anthoicola">anthoicola</tp:taxon-name-part></tp:taxon-name></italic> formed a distinct lineage that was sister to <italic><tp:taxon-name><tp:taxon-name-part taxon-name-part-type="genus" reg="Papiliotrema">P.</tp:taxon-name-part> <tp:taxon-name-part taxon-name-part-type="species" reg="floralis">floralis</tp:taxon-name-part></tp:taxon-name></italic> and clustered with <italic><tp:taxon-name><tp:taxon-name-part taxon-name-part-type="genus" reg="Papiliotrema">P.</tp:taxon-name-part> <tp:taxon-name-part taxon-name-part-type="species" reg="rajasthanensis">rajasthanensis</tp:taxon-name-part></tp:taxon-name></italic> and <italic><tp:taxon-name><tp:taxon-name-part taxon-name-part-type="genus" reg="Papiliotrema">P.</tp:taxon-name-part> <tp:taxon-name-part taxon-name-part-type="species" reg="pollinicola">pollinicola</tp:taxon-name-part></tp:taxon-name></italic> (Fig. <xref ref-type="fig" rid="F1">1</xref>). Data on nucleotide divergence in the <abbrev xmlns:xlink="http://www.w3.org/1999/xlink" xlink:title="internal transcribed spacer" xlink:type="simple">ITS</abbrev>, <abbrev xmlns:xlink="http://www.w3.org/1999/xlink" xlink:title="the D1/D2 domains of the nuclear ribosomal large subunit" xlink:type="simple">D1/D2</abbrev>, <italic><abbrev xmlns:xlink="http://www.w3.org/1999/xlink" xlink:title="the largest subunit of RNA polymerase II" xlink:type="simple">rpb1</abbrev></italic>, <italic><abbrev xmlns:xlink="http://www.w3.org/1999/xlink" xlink:title="the second-largest subunit of RNA polymerase II" xlink:type="simple">rpb2</abbrev></italic>, and <italic><abbrev xmlns:xlink="http://www.w3.org/1999/xlink" xlink:title="translation elongation factor 1-alpha" xlink:type="simple">tef1-α</abbrev></italic> sequences are presented above (Table <xref ref-type="table" rid="T2">2</xref>). Morphologically, <italic><tp:taxon-name><tp:taxon-name-part taxon-name-part-type="genus" reg="Papiliotrema">P.</tp:taxon-name-part> <tp:taxon-name-part taxon-name-part-type="species" reg="anthoicola">anthoicola</tp:taxon-name-part></tp:taxon-name></italic> is similar to <italic><tp:taxon-name><tp:taxon-name-part taxon-name-part-type="genus" reg="Papiliotrema">P.</tp:taxon-name-part> <tp:taxon-name-part taxon-name-part-type="species" reg="floralis">floralis</tp:taxon-name-part></tp:taxon-name></italic> and <italic><tp:taxon-name><tp:taxon-name-part taxon-name-part-type="genus" reg="Papiliotrema">P.</tp:taxon-name-part> <tp:taxon-name-part taxon-name-part-type="species" reg="rajasthanensis">rajasthanensis</tp:taxon-name-part></tp:taxon-name></italic> in possessing extracellular capsules surrounding the cells, whereas such capsules were not observed in <italic><tp:taxon-name><tp:taxon-name-part taxon-name-part-type="genus" reg="Papiliotrema">P.</tp:taxon-name-part> <tp:taxon-name-part taxon-name-part-type="species" reg="pollinicola">pollinicola</tp:taxon-name-part></tp:taxon-name></italic> (<xref ref-type="bibr" rid="B58">Saluja and Prasad 2007</xref>; <xref ref-type="bibr" rid="B34">Kodchasee et al. 2026</xref>). The ovoid to ellipsoidal cells of <italic><tp:taxon-name><tp:taxon-name-part taxon-name-part-type="genus" reg="Papiliotrema">P.</tp:taxon-name-part> <tp:taxon-name-part taxon-name-part-type="species" reg="anthoicola">anthoicola</tp:taxon-name-part></tp:taxon-name></italic> can be distinguished from the oval cells of <italic><tp:taxon-name><tp:taxon-name-part taxon-name-part-type="genus" reg="Papiliotrema">P.</tp:taxon-name-part> <tp:taxon-name-part taxon-name-part-type="species" reg="rajasthanensis">rajasthanensis</tp:taxon-name-part></tp:taxon-name></italic> (<xref ref-type="bibr" rid="B58">Saluja and Prasad 2007</xref>). The development of elongated cells in <italic><tp:taxon-name><tp:taxon-name-part taxon-name-part-type="genus" reg="Papiliotrema">P.</tp:taxon-name-part> <tp:taxon-name-part taxon-name-part-type="species" reg="anthoicola">anthoicola</tp:taxon-name-part></tp:taxon-name></italic> on <abbrev xmlns:xlink="http://www.w3.org/1999/xlink" xlink:title="potato dextrose agar" xlink:type="simple">PDA</abbrev> after 2 weeks at 25 °C differed from that in <italic><tp:taxon-name><tp:taxon-name-part taxon-name-part-type="genus" reg="Papiliotrema">P.</tp:taxon-name-part> <tp:taxon-name-part taxon-name-part-type="species" reg="floralis">floralis</tp:taxon-name-part></tp:taxon-name></italic>, which did not form elongated cells. Physiologically, <italic><tp:taxon-name><tp:taxon-name-part taxon-name-part-type="genus" reg="Papiliotrema">P.</tp:taxon-name-part> <tp:taxon-name-part taxon-name-part-type="species" reg="anthoicola">anthoicola</tp:taxon-name-part></tp:taxon-name></italic> differs from <italic><tp:taxon-name><tp:taxon-name-part taxon-name-part-type="genus" reg="Papiliotrema">P.</tp:taxon-name-part> <tp:taxon-name-part taxon-name-part-type="species" reg="floralis">floralis</tp:taxon-name-part></tp:taxon-name></italic> in its ability to assimilate <italic>D</italic>-ribose, <italic>D</italic>-glucono-1,5-lactone, <italic>D</italic>-galacturonic acid, and succinate, whereas <italic><tp:taxon-name><tp:taxon-name-part taxon-name-part-type="genus" reg="Papiliotrema">P.</tp:taxon-name-part> <tp:taxon-name-part taxon-name-part-type="species" reg="floralis">floralis</tp:taxon-name-part></tp:taxon-name></italic> cannot utilize these substrates (Table <xref ref-type="table" rid="T3">3</xref>). Moreover, <italic><tp:taxon-name><tp:taxon-name-part taxon-name-part-type="genus" reg="Papiliotrema">P.</tp:taxon-name-part> <tp:taxon-name-part taxon-name-part-type="species" reg="anthoicola">anthoicola</tp:taxon-name-part></tp:taxon-name></italic> can grow at 37 °C, whereas <italic><tp:taxon-name><tp:taxon-name-part taxon-name-part-type="genus" reg="Papiliotrema">P.</tp:taxon-name-part> <tp:taxon-name-part taxon-name-part-type="species" reg="floralis">floralis</tp:taxon-name-part></tp:taxon-name></italic> cannot. Compared with <italic><tp:taxon-name><tp:taxon-name-part taxon-name-part-type="genus" reg="Papiliotrema">P.</tp:taxon-name-part> <tp:taxon-name-part taxon-name-part-type="species" reg="pollinicola">pollinicola</tp:taxon-name-part></tp:taxon-name></italic>, <italic><tp:taxon-name><tp:taxon-name-part taxon-name-part-type="genus" reg="Papiliotrema">P.</tp:taxon-name-part> <tp:taxon-name-part taxon-name-part-type="species" reg="anthoicola">anthoicola</tp:taxon-name-part></tp:taxon-name></italic> lacks the ability to assimilate <italic>L</italic>-sorbose, <italic>D</italic>-arabinose, ribitol, <italic>D</italic>-glucitol, galactitol, <italic>D</italic>-glucuronate, <italic>DL</italic>-lactate, citrate, and ethanol, which <italic><tp:taxon-name><tp:taxon-name-part taxon-name-part-type="genus" reg="Papiliotrema">P.</tp:taxon-name-part> <tp:taxon-name-part taxon-name-part-type="species" reg="pollinicola">pollinicola</tp:taxon-name-part></tp:taxon-name></italic> can utilize (<xref ref-type="bibr" rid="B34">Kodchasee et al. 2026</xref>). Additionally, <italic><tp:taxon-name><tp:taxon-name-part taxon-name-part-type="genus" reg="Papiliotrema">P.</tp:taxon-name-part> <tp:taxon-name-part taxon-name-part-type="species" reg="anthoicola">anthoicola</tp:taxon-name-part></tp:taxon-name></italic> can be distinguished from <italic><tp:taxon-name><tp:taxon-name-part taxon-name-part-type="genus" reg="Papiliotrema">P.</tp:taxon-name-part> <tp:taxon-name-part taxon-name-part-type="species" reg="rajasthanensis">rajasthanensis</tp:taxon-name-part></tp:taxon-name></italic> by its ability to assimilate glycerol and grow on media containing 50% and 60% glucose and at 37 °C, whereas <italic><tp:taxon-name><tp:taxon-name-part taxon-name-part-type="genus" reg="Papiliotrema">P.</tp:taxon-name-part> <tp:taxon-name-part taxon-name-part-type="species" reg="rajasthanensis">rajasthanensis</tp:taxon-name-part></tp:taxon-name></italic> cannot grow under these conditions (<xref ref-type="bibr" rid="B58">Saluja and Prasad 2007</xref>). Consequently, <italic><tp:taxon-name><tp:taxon-name-part taxon-name-part-type="genus" reg="Papiliotrema">P.</tp:taxon-name-part> <tp:taxon-name-part taxon-name-part-type="species" reg="anthoicola">anthoicola</tp:taxon-name-part></tp:taxon-name></italic>, represented by strains SDBR-CMU883, SDBR-CMU893, SDBR-CMU894, and SDBR-CMU895, is introduced as a novel species based on a polyphasic approach.</p><table-wrap id="T3" position="float" orientation="portrait"><label>Table 3.</label><caption><p>Biochemical and physiological characteristics differentiating <italic><tp:taxon-name><tp:taxon-name-part taxon-name-part-type="genus" reg="Papiliotrema">P.</tp:taxon-name-part> <tp:taxon-name-part taxon-name-part-type="species" reg="anthoicola">anthoicola</tp:taxon-name-part></tp:taxon-name></italic> and <italic><tp:taxon-name><tp:taxon-name-part taxon-name-part-type="genus" reg="Papiliotrema">P.</tp:taxon-name-part> <tp:taxon-name-part taxon-name-part-type="species" reg="floralis">floralis</tp:taxon-name-part></tp:taxon-name></italic> from closely related <italic><tp:taxon-name><tp:taxon-name-part taxon-name-part-type="genus" reg="Papiliotrema">Papiliotrema</tp:taxon-name-part></tp:taxon-name></italic> species.</p></caption><table><tbody><tr><th rowspan="1" colspan="1">
                      <bold>Characteristics</bold>
                    </th><th rowspan="1" colspan="1">
                      <bold><italic><tp:taxon-name><tp:taxon-name-part taxon-name-part-type="genus" reg="Papiliotrema">P.</tp:taxon-name-part> <tp:taxon-name-part taxon-name-part-type="species" reg="anthoicola">anthoicola</tp:taxon-name-part></tp:taxon-name></italic> SDBR-CMU883</bold>
                    </th><th rowspan="1" colspan="1">
                      <bold><italic><tp:taxon-name><tp:taxon-name-part taxon-name-part-type="genus" reg="Papiliotrema">P.</tp:taxon-name-part> <tp:taxon-name-part taxon-name-part-type="species" reg="floralis">floralis</tp:taxon-name-part></tp:taxon-name></italic> SDBR-CMU888</bold>
                    </th><th rowspan="1" colspan="1">
                      <bold><italic><tp:taxon-name><tp:taxon-name-part taxon-name-part-type="genus" reg="Papiliotrema">P.</tp:taxon-name-part> <tp:taxon-name-part taxon-name-part-type="species" reg="pollinicola">pollinicola</tp:taxon-name-part></tp:taxon-name></italic> SDBR-CMU664*</bold>
                    </th><th rowspan="1" colspan="1">
                      <bold><italic><tp:taxon-name><tp:taxon-name-part taxon-name-part-type="genus" reg="Papiliotrema">P.</tp:taxon-name-part> <tp:taxon-name-part taxon-name-part-type="species" reg="rajasthanensis">rajasthanensis</tp:taxon-name-part></tp:taxon-name></italic> CBS 10406*</bold>
                    </th></tr><tr><td rowspan="1" colspan="5">
                      <bold>Assimilation</bold>
                    </td></tr><tr><td rowspan="1" colspan="1"><italic>L</italic>-Sorbose</td><td rowspan="1" colspan="1">–</td><td rowspan="1" colspan="1">–</td><td rowspan="1" colspan="1">+</td><td rowspan="1" colspan="1">w</td></tr><tr><td rowspan="1" colspan="1"><italic>D</italic>-Ribose</td><td rowspan="1" colspan="1">w</td><td rowspan="1" colspan="1">–</td><td rowspan="1" colspan="1">+</td><td rowspan="1" colspan="1">+</td></tr><tr><td rowspan="1" colspan="1"><italic>D</italic>-Xylose</td><td rowspan="1" colspan="1">w</td><td rowspan="1" colspan="1">+</td><td rowspan="1" colspan="1">+</td><td rowspan="1" colspan="1">+</td></tr><tr><td rowspan="1" colspan="1"><italic>D</italic>-Arabinose</td><td rowspan="1" colspan="1">–</td><td rowspan="1" colspan="1">–</td><td rowspan="1" colspan="1">+</td><td rowspan="1" colspan="1">+</td></tr><tr><td rowspan="1" colspan="1">α-α-Trehalose</td><td rowspan="1" colspan="1">+</td><td rowspan="1" colspan="1">w</td><td rowspan="1" colspan="1">+</td><td rowspan="1" colspan="1">+</td></tr><tr><td rowspan="1" colspan="1">Methyl-α-<italic>D</italic>-Glucoside</td><td rowspan="1" colspan="1">w</td><td rowspan="1" colspan="1">w</td><td rowspan="1" colspan="1">+</td><td rowspan="1" colspan="1">+</td></tr><tr><td rowspan="1" colspan="1">Salicin</td><td rowspan="1" colspan="1">w</td><td rowspan="1" colspan="1">w</td><td rowspan="1" colspan="1">+</td><td rowspan="1" colspan="1">+</td></tr><tr><td rowspan="1" colspan="1">Inulin</td><td rowspan="1" colspan="1">–</td><td rowspan="1" colspan="1">–</td><td rowspan="1" colspan="1">–</td><td rowspan="1" colspan="1">w</td></tr><tr><td rowspan="1" colspan="1">Glycerol</td><td rowspan="1" colspan="1">w</td><td rowspan="1" colspan="1">w</td><td rowspan="1" colspan="1">+</td><td rowspan="1" colspan="1">–</td></tr><tr><td rowspan="1" colspan="1">Erythritol</td><td rowspan="1" colspan="1">+</td><td rowspan="1" colspan="1">w</td><td rowspan="1" colspan="1">+</td><td rowspan="1" colspan="1">w</td></tr><tr><td rowspan="1" colspan="1">Ribitol</td><td rowspan="1" colspan="1">–</td><td rowspan="1" colspan="1">+</td><td rowspan="1" colspan="1">+</td><td rowspan="1" colspan="1">+</td></tr><tr><td rowspan="1" colspan="1"><italic>D</italic>-Glucitol</td><td rowspan="1" colspan="1">–</td><td rowspan="1" colspan="1">+</td><td rowspan="1" colspan="1">+</td><td rowspan="1" colspan="1">+</td></tr><tr><td rowspan="1" colspan="1">Galactitol</td><td rowspan="1" colspan="1">–</td><td rowspan="1" colspan="1">+</td><td rowspan="1" colspan="1">+</td><td rowspan="1" colspan="1">+</td></tr><tr><td rowspan="1" colspan="1"><italic>D</italic>-Glucono-1,5-lactone</td><td rowspan="1" colspan="1">+</td><td rowspan="1" colspan="1">–</td><td rowspan="1" colspan="1">+</td><td rowspan="1" colspan="1">+</td></tr><tr><td rowspan="1" colspan="1"><italic>D</italic>-Glucuronate</td><td rowspan="1" colspan="1">–</td><td rowspan="1" colspan="1">–</td><td rowspan="1" colspan="1">+</td><td rowspan="1" colspan="1">+</td></tr><tr><td rowspan="1" colspan="1"><italic>D</italic>-Galacturonic acid</td><td rowspan="1" colspan="1">+</td><td rowspan="1" colspan="1">–</td><td rowspan="1" colspan="1">+</td><td rowspan="1" colspan="1">nd</td></tr><tr><td rowspan="1" colspan="1"><italic>DL</italic>-Lactate</td><td rowspan="1" colspan="1">–</td><td rowspan="1" colspan="1">–</td><td rowspan="1" colspan="1">+</td><td rowspan="1" colspan="1">–</td></tr><tr><td rowspan="1" colspan="1">Succinate</td><td rowspan="1" colspan="1">+</td><td rowspan="1" colspan="1">–</td><td rowspan="1" colspan="1">+</td><td rowspan="1" colspan="1">w</td></tr><tr><td rowspan="1" colspan="1">Citrate</td><td rowspan="1" colspan="1">–</td><td rowspan="1" colspan="1">–</td><td rowspan="1" colspan="1">+</td><td rowspan="1" colspan="1">w</td></tr><tr><td rowspan="1" colspan="1">Ethanol</td><td rowspan="1" colspan="1">–</td><td rowspan="1" colspan="1">–</td><td rowspan="1" colspan="1">+</td><td rowspan="1" colspan="1">w</td></tr><tr><td rowspan="1" colspan="1">Xylitol</td><td rowspan="1" colspan="1">w</td><td rowspan="1" colspan="1">w</td><td rowspan="1" colspan="1">+</td><td rowspan="1" colspan="1">+</td></tr><tr><td rowspan="1" colspan="1">Cadaverine</td><td rowspan="1" colspan="1">–</td><td rowspan="1" colspan="1">–</td><td rowspan="1" colspan="1">–</td><td rowspan="1" colspan="1">+</td></tr><tr><td rowspan="1" colspan="5">
                      <bold>Growth characteristics</bold>
                    </td></tr><tr><td rowspan="1" colspan="1">Growth on 50% glucose media</td><td rowspan="1" colspan="1">+</td><td rowspan="1" colspan="1">+</td><td rowspan="1" colspan="1">+</td><td rowspan="1" colspan="1">–</td></tr><tr><td rowspan="1" colspan="1">Growth on 60% glucose media</td><td rowspan="1" colspan="1">w</td><td rowspan="1" colspan="1">+</td><td rowspan="1" colspan="1">+</td><td rowspan="1" colspan="1">–</td></tr><tr><td rowspan="1" colspan="1">Growth on 10% <abbrev xmlns:xlink="http://www.w3.org/1999/xlink" xlink:title="sodium chloride" xlink:type="simple">NaCl</abbrev>/5% glucose media</td><td rowspan="1" colspan="1">+</td><td rowspan="1" colspan="1">+</td><td rowspan="1" colspan="1">w</td><td rowspan="1" colspan="1">nd</td></tr><tr><td rowspan="1" colspan="1">Growth at 10 °C</td><td rowspan="1" colspan="1">+</td><td rowspan="1" colspan="1">s</td><td rowspan="1" colspan="1">+</td><td rowspan="1" colspan="1">nd</td></tr><tr><td rowspan="1" colspan="1">Growth at 37 °C</td><td rowspan="1" colspan="1">w</td><td rowspan="1" colspan="1">–</td><td rowspan="1" colspan="1">–</td><td rowspan="1" colspan="1">–</td></tr><tr><td rowspan="1" colspan="1">Acid formation</td><td rowspan="1" colspan="1">+</td><td rowspan="1" colspan="1">w</td><td rowspan="1" colspan="1">–</td><td rowspan="1" colspan="1">–</td></tr></tbody></table><table-wrap-foot><fn><p>Note. +, positive reaction; –, negative reaction; l, delayed positive (latent) reaction; s, slow positive reaction; v, variable reaction; w, weakly positive reaction; nd, not determined. All data were obtained in this study, except those marked with an asterisk (*), which were obtained from the original descriptions (<xref ref-type="bibr" rid="B58">Saluja and Prasad 2007</xref>; <xref ref-type="bibr" rid="B34">Kodchasee et al. 2026</xref>).</p></fn></table-wrap-foot></table-wrap></tp:treatment-sec><tp:treatment-sec><!--Section generated to contain objects referenced in tp:taxon-treatment.--><fig id="F1" position="float" orientation="portrait"><object-id xmlns:xlink="http://www.w3.org/1999/xlink" content-type="doi" xlink:type="simple">10.3897/mycokeys.137.199289.figure1</object-id><object-id xmlns:xlink="http://www.w3.org/1999/xlink" content-type="arpha" xlink:type="simple">0177540B-EB41-5BCB-B9F5-11AEC1BE0D33</object-id><label>Figure 1.</label><caption><p>Phylogenetic tree derived from the maximum likelihood analysis of the combined <abbrev xmlns:xlink="http://www.w3.org/1999/xlink" xlink:title="internal transcribed spacer" xlink:type="simple">ITS</abbrev>, <abbrev xmlns:xlink="http://www.w3.org/1999/xlink" xlink:title="the D1/D2 domains of the nuclear ribosomal large subunit" xlink:type="simple">D1/D2</abbrev>, <italic><abbrev xmlns:xlink="http://www.w3.org/1999/xlink" xlink:title="the largest subunit of RNA polymerase II" xlink:type="simple">rpb1</abbrev></italic>, <italic><abbrev xmlns:xlink="http://www.w3.org/1999/xlink" xlink:title="the second-largest subunit of RNA polymerase II" xlink:type="simple">rpb2</abbrev></italic>, and <italic><abbrev xmlns:xlink="http://www.w3.org/1999/xlink" xlink:title="translation elongation factor 1-alpha" xlink:type="simple">tef1-α</abbrev></italic> sequences of <italic><tp:taxon-name><tp:taxon-name-part taxon-name-part-type="family" reg="Rhynchogastremataceae">Rhynchogastremataceae</tp:taxon-name-part></tp:taxon-name></italic>. <italic><tp:taxon-name><tp:taxon-name-part taxon-name-part-type="genus" reg="Kwoniella">Kwoniella</tp:taxon-name-part> <tp:taxon-name-part taxon-name-part-type="species" reg="mangrovensis">mangrovensis</tp:taxon-name-part></tp:taxon-name></italic> CBS 8507 was used as the outgroup. Bootstrap values ≥ 50% (left) and Bayesian posterior probabilities ≥ 0.90 (right) are displayed above the nodes. Dashes (-) represent support values lower than 50% ML/0.95 PP. The scale bar represents the expected number of nucleotide substitutions per site. The sequences of <italic><tp:taxon-name><tp:taxon-name-part taxon-name-part-type="genus" reg="Papiliotrema">Papiliotrema</tp:taxon-name-part></tp:taxon-name></italic> species obtained in this study are shown in blue, and the ex-type strains are shown in bold.</p></caption><graphic xmlns:xlink="http://www.w3.org/1999/xlink" xlink:href="mycokeys-137-199-g001.jpg" id="oo_1723025.jpg" position="float" orientation="portrait" xlink:type="simple"><uri content-type="original_file" xlink:type="simple">https://binary.pensoft.net/fig/1723025</uri></graphic></fig><table-wrap id="T2" position="float" orientation="portrait"><label>Table 2.</label><caption><p>Nucleotide substitutions and sequence divergence of <italic><tp:taxon-name><tp:taxon-name-part taxon-name-part-type="genus" reg="Papiliotrema">P.</tp:taxon-name-part> <tp:taxon-name-part taxon-name-part-type="species" reg="anthoicola">anthoicola</tp:taxon-name-part></tp:taxon-name></italic> and <italic><tp:taxon-name><tp:taxon-name-part taxon-name-part-type="genus" reg="Papiliotrema">P.</tp:taxon-name-part> <tp:taxon-name-part taxon-name-part-type="species" reg="floralis">floralis</tp:taxon-name-part></tp:taxon-name></italic> compared with closely related <italic><tp:taxon-name><tp:taxon-name-part taxon-name-part-type="genus" reg="Papiliotrema">Papiliotrema</tp:taxon-name-part></tp:taxon-name></italic> species.</p></caption><table><tbody><tr><th rowspan="2" colspan="1">
                  <bold>Loci</bold>
                </th><th rowspan="2" colspan="1">
                  <bold>Strain</bold>
                </th><th rowspan="1" colspan="4">
                  <bold>Sequence divergence (nucleotide substitutions)</bold>
                </th></tr><tr><th rowspan="1" colspan="1">
                  <bold>SDBR-CMU883</bold>
                </th><th rowspan="1" colspan="1">
                  <bold>SDBR-CMU888</bold>
                </th><th rowspan="1" colspan="1">
                  <bold>SDBR-CMU664</bold>
                </th><th rowspan="1" colspan="1">
                  <bold>CBS 10406</bold>
                </th></tr><tr><td rowspan="4" colspan="1">
                  <abbrev xmlns:xlink="http://www.w3.org/1999/xlink" xlink:title="the D1/D2 domains of the nuclear ribosomal large subunit" xlink:type="simple">D1/D2</abbrev>
                </td><td rowspan="1" colspan="1">SDBR-CMU883</td><td rowspan="1" colspan="1">0.00% (0 nt)</td><td rowspan="1" colspan="1">–</td><td rowspan="1" colspan="1">–</td><td rowspan="1" colspan="1">–</td></tr><tr><td rowspan="1" colspan="1">SDBR-CMU888</td><td rowspan="1" colspan="1">0.00% (0 nt)</td><td rowspan="1" colspan="1">0.00% (0 nt)</td><td rowspan="1" colspan="1">–</td><td rowspan="1" colspan="1">–</td></tr><tr><td rowspan="1" colspan="1">SDBR-CMU664</td><td rowspan="1" colspan="1">2.96% (18 nt)</td><td rowspan="1" colspan="1">2.91% (18 nt)</td><td rowspan="1" colspan="1">0.00% (0 nt)</td><td rowspan="1" colspan="1">–</td></tr><tr><td rowspan="1" colspan="1">CBS 10406</td><td rowspan="1" colspan="1">1.65% (10 nt)</td><td rowspan="1" colspan="1">1.65% (10 nt)</td><td rowspan="1" colspan="1">3.70% (38 nt)</td><td rowspan="1" colspan="1">0.00% (0 nt)</td></tr><tr><td rowspan="4" colspan="1">
                  <abbrev xmlns:xlink="http://www.w3.org/1999/xlink" xlink:title="internal transcribed spacer" xlink:type="simple">ITS</abbrev>
                </td><td rowspan="1" colspan="1">SDBR-CMU883</td><td rowspan="1" colspan="1">0.00% (0 nt)</td><td rowspan="1" colspan="1">–</td><td rowspan="1" colspan="1">–</td><td rowspan="1" colspan="1">–</td></tr><tr><td rowspan="1" colspan="1">SDBR-CMU888</td><td rowspan="1" colspan="1">1.19% (6 nt)</td><td rowspan="1" colspan="1">0.00% (0 nt)</td><td rowspan="1" colspan="1">–</td><td rowspan="1" colspan="1">–</td></tr><tr><td rowspan="1" colspan="1">SDBR-CMU664</td><td rowspan="1" colspan="1">5.05% (26 nt)</td><td rowspan="1" colspan="1">4.94% (25 nt)</td><td rowspan="1" colspan="1">0.00% (0 nt)</td><td rowspan="1" colspan="1">–</td></tr><tr><td rowspan="1" colspan="1">CBS 10406</td><td rowspan="1" colspan="1">5.44% (28 nt)</td><td rowspan="1" colspan="1">5.34% (26 nt)</td><td rowspan="1" colspan="1">0.56% (3 nt)</td><td rowspan="1" colspan="1">0.00% (0 nt)</td></tr><tr><td rowspan="4" colspan="1">
                  <italic>
                    <abbrev xmlns:xlink="http://www.w3.org/1999/xlink" xlink:title="the largest subunit of RNA polymerase II" xlink:type="simple">rpb1</abbrev>
                  </italic>
                </td><td rowspan="1" colspan="1">SDBR-CMU883</td><td rowspan="1" colspan="1">0.00% (0 nt)</td><td rowspan="1" colspan="1">–</td><td rowspan="1" colspan="1">–</td><td rowspan="1" colspan="1">–</td></tr><tr><td rowspan="1" colspan="1">SDBR-CMU888</td><td rowspan="1" colspan="1">2.85% (23 nt)</td><td rowspan="1" colspan="1">0.00% (0 nt)</td><td rowspan="1" colspan="1">–</td><td rowspan="1" colspan="1">–</td></tr><tr><td rowspan="1" colspan="1">SDBR-CMU664</td><td rowspan="1" colspan="1">23.20% (187 nt)</td><td rowspan="1" colspan="1">23.27% (188 nt)</td><td rowspan="1" colspan="1">0.00% (0 nt)</td><td rowspan="1" colspan="1">–</td></tr><tr><td rowspan="1" colspan="1">CBS 10406</td><td rowspan="1" colspan="1">23.05% (180 nt)</td><td rowspan="1" colspan="1">23.37% (183 nt)</td><td rowspan="1" colspan="1">0.39% (3 nt)</td><td rowspan="1" colspan="1">0.00% (0 nt)</td></tr><tr><td rowspan="4" colspan="1">
                  <italic>
                    <abbrev xmlns:xlink="http://www.w3.org/1999/xlink" xlink:title="the second-largest subunit of RNA polymerase II" xlink:type="simple">rpb2</abbrev>
                  </italic>
                </td><td rowspan="1" colspan="1">SDBR-CMU883</td><td rowspan="1" colspan="1">0.00% (0 nt)</td><td rowspan="1" colspan="1">–</td><td rowspan="1" colspan="1">–</td><td rowspan="1" colspan="1">–</td></tr><tr><td rowspan="1" colspan="1">SDBR-CMU888</td><td rowspan="1" colspan="1">5.34% (56 nt)</td><td rowspan="1" colspan="1">0.00% (0 nt)</td><td rowspan="1" colspan="1">–</td><td rowspan="1" colspan="1">–</td></tr><tr><td rowspan="1" colspan="1">SDBR-CMU664</td><td rowspan="1" colspan="1">18.24% (187 nt)</td><td rowspan="1" colspan="1">18.15% (190 nt)</td><td rowspan="1" colspan="1">0.00% (0 nt)</td><td rowspan="1" colspan="1">–</td></tr><tr><td rowspan="1" colspan="1">CBS 10406</td><td rowspan="1" colspan="1">18.57% (195 nt)</td><td rowspan="1" colspan="1">18.62% (199 nt)</td><td rowspan="1" colspan="1">3.70% (38 nt)</td><td rowspan="1" colspan="1">0.00% (0 nt)</td></tr><tr><td rowspan="4" colspan="1">
                  <italic>
                    <abbrev xmlns:xlink="http://www.w3.org/1999/xlink" xlink:title="translation elongation factor 1-alpha" xlink:type="simple">tef1-α</abbrev>
                  </italic>
                </td><td rowspan="1" colspan="1">SDBR-CMU883</td><td rowspan="1" colspan="1">0.00% (0 nt)</td><td rowspan="1" colspan="1">–</td><td rowspan="1" colspan="1">–</td><td rowspan="1" colspan="1">–</td></tr><tr><td rowspan="1" colspan="1">SDBR-CMU888</td><td rowspan="1" colspan="1">5.90% (71 nt)</td><td rowspan="1" colspan="1">0.00% (0 nt)</td><td rowspan="1" colspan="1">–</td><td rowspan="1" colspan="1">–</td></tr><tr><td rowspan="1" colspan="1">SDBR-CMU664</td><td rowspan="1" colspan="1">18.54% (218 nt)</td><td rowspan="1" colspan="1">18.62% (218 nt)</td><td rowspan="1" colspan="1">0.00% (0 nt)</td><td rowspan="1" colspan="1">–</td></tr><tr><td rowspan="1" colspan="1">CBS 10406</td><td rowspan="1" colspan="1">10.11% (48 nt)</td><td rowspan="1" colspan="1">10.17% (47 nt)</td><td rowspan="1" colspan="1">0.00% (1 nt)</td><td rowspan="1" colspan="1">0.00% (0 nt)</td></tr></tbody></table><table-wrap-foot><fn><p>Note. SDBR-CMU883 = <italic><tp:taxon-name><tp:taxon-name-part taxon-name-part-type="genus" reg="Papiliotrema">P.</tp:taxon-name-part> <tp:taxon-name-part taxon-name-part-type="species" reg="anthoicola">anthoicola</tp:taxon-name-part></tp:taxon-name></italic>; SDBR-CMU888 = <italic><tp:taxon-name><tp:taxon-name-part taxon-name-part-type="genus" reg="Papiliotrema">P.</tp:taxon-name-part> <tp:taxon-name-part taxon-name-part-type="species" reg="floralis">floralis</tp:taxon-name-part></tp:taxon-name></italic>; SDBR-CMU664 <bold>=</bold><italic><tp:taxon-name><tp:taxon-name-part taxon-name-part-type="genus" reg="Papiliotrema">P.</tp:taxon-name-part> <tp:taxon-name-part taxon-name-part-type="species" reg="pollinicola">pollinicola</tp:taxon-name-part></tp:taxon-name></italic>; CBS 10406 = <italic><tp:taxon-name><tp:taxon-name-part taxon-name-part-type="genus" reg="Papiliotrema">P.</tp:taxon-name-part> <tp:taxon-name-part taxon-name-part-type="species" reg="rajasthanensis">rajasthanensis</tp:taxon-name-part></tp:taxon-name></italic>.</p></fn></table-wrap-foot></table-wrap></tp:treatment-sec><ref-list><ref id="B58"><mixed-citation xmlns:xlink="http://www.w3.org/1999/xlink" xlink:type="simple">Saluja P, Prasad GS (2007) <italic><tp:taxon-name><tp:taxon-name-part taxon-name-part-type="genus">Cryptococcus</tp:taxon-name-part> <tp:taxon-name-part taxon-name-part-type="species">rajasthanensis</tp:taxon-name-part></tp:taxon-name></italic> sp. nov., an anamorphic yeast species related to <italic><tp:taxon-name><tp:taxon-name-part taxon-name-part-type="genus">Cryptococcus</tp:taxon-name-part> <tp:taxon-name-part taxon-name-part-type="species">laurentii</tp:taxon-name-part></tp:taxon-name></italic>, isolated from Rajasthan, India. International Journal of Systematic and Evolutionary Microbiology 57: 414–418. <ext-link xlink:href="10.1099/ijs.0.64543-0" ext-link-type="doi" xlink:type="simple">https://doi.org/10.1099/ijs.0.64543-0</ext-link></mixed-citation></ref><ref id="B34"><mixed-citation xmlns:xlink="http://www.w3.org/1999/xlink" xlink:type="simple">Kodchasee P, Khunnamwong P, Senwanna C, Duangkon N, Wongsa K, Tiemsan S, Kaewnunta A, Kumla J, Suwannarach N (2026) Anthophilous cryptic yeasts: an integrative polyphasic approach reveals novel taxa in northern Thailand. Mycosphere 17: e002. <ext-link xlink:href="10.48130/mycosphere-0026-0002" ext-link-type="doi" xlink:type="simple">https://doi.org/10.48130/mycosphere-0026-0002</ext-link></mixed-citation></ref></ref-list></tp:taxon-treatment>
